# Supplementary material for: Identification of A Novel Class of Benzofuran Oxoacetic Acid-Derived Ligands that Selectively Activate Cellular EPAC1
Source: Cells. 2019 Nov 12;8(11):1425. doi: 10.3390/cells8111425 (PMC6912754; doi:10.3390/cells8111425)
Supplement: Supplementary file 1 [file cells-08-01425-s001.zip]

Archive with 3 entries (3 files):
- cells-624023-supplementary table_for resubmission.xlsx
- Supplementary Figures_SAR.pdf
- SY009 synthesis and spectroscopic data.pdf
